# Supplementary material for: Spatial and Temporal Field-Scale Accuracy Assessment of a Multi-Sensor Spade for In Situ Soil Diagnostics: Performance and Limitations of the Stenon FarmLab for Precision Agriculture
Source: Sensors (Basel). 2025 Dec 6;25(24):7430. doi: 10.3390/s25247430 (PMC12737063; doi:10.3390/s25247430)
Supplement: Supplementary file 1 [file sensors-25-07430-s001.zip]

Archive with 1 entries (1 files):
- sensors-3883248-supplementary.pdf
